# Supplementary material for: Receiver operating characteristic curve analysis of clinical signs for screening of convergence insufficiency in young adults
Source: PLoS One. 2020 Jan 24;15(1):e0228313. doi: 10.1371/journal.pone.0228313 (PMC6980576; doi:10.1371/journal.pone.0228313)
Supplement: S1 File — (XLSX) [file pone.0228313.s001.xlsx]

## Sheet: N=184
			Refraction (spherical equivalent)		Relactive accommodation		Distance	Near	Accommodative amplitude				Distance	Distance	Distance	Distance	Distance	Near	Near	Near	Near	Near	Near	Distance	Near	Distance	Near
No.	Gender	Age (year)	Right eye (D)	Left eye (D)	PRA (D)	NRA (D)	Phoria (∆)	Phoria (∆)	AA (D)	NPC (cm)	Gradient AC/A (∆/D)	Calculated AC/A (∆/D)	NFV break (∆)	NFV recovery (∆)	PFV blur (∆)	PFV break (∆)	PFV recovery (∆)	NFV blur (∆)	NFV break (∆)	NFV recovery (∆)	PFV blur (∆)	PFV break (∆)	PFV recovery (∆)	Sheard	Sheard	Percival	Percival	BAF (cpm)	VF (cpm)
1	1	20	-5.5	-5.75	-2	3	0.5	-4.5	16.66	5	3.5	3.2	11	5	13	18	17	18	24	15	20	25	18	-3.33	-3.67	-3	-5.33	19	18
2	1	26	-2.75	-2.25	-2	1.75	-4	-9	15	6	2.5	4	6	3	12	26	24	12	15	10	20	32	28	-1.33	-0.67	0	-1.33	10	13
3	1	26			-2.25	2.25	-1	-10.33	10.53	6	4.5	3.9	6	5	18	26	20	10	14	11	15	19	16	-5.33	1.89	2	-1.67	8	17
4	1	24	-0.5	-0.5	-3.75	2.5	0.66	2	10.52	5	8	7.5	10	2	29	48	44	23	34	8	32	38	37	-2.89	-6.33	3	-4.67	12	13
5	1	20	-2	-1.62	-3.75	3	-3.5	1.5	14.92	6	3	7.4	9	7	22	38	33	14	18	11	28	34	27	-5	-3.67	1.33	0	31	11
6	1	25	-3.12	-2.87	-2.75	2	-0.5	-6.5	11.76	11.5	1.25	3.5	7	5	7	15	11	14	23	18	5	7	4	-2	2.67	-2.33	1.33	20	18
7	1	20	-1.62	-1.5	-4	3	-7.16	-14.33	12.5	7.5	4	3.4	13	12	16	21	19	13	19	15	28	33	29	-0.56	0.22	-3.33	0.67	16	6
8	1	26	-0.25	-0.25	-2.75	2	-3.5	-14.5	11.76	6	0.5	5	7	5	5	5	3	12	18	17	5	6	1	0.67	8	-1	0.67	35	12
9	1	20	-3.75	-3.37	-2	2	2.16	2.5	11	9	3.5	6.7	3	2	4	11	9	6	15	12	4	20	11	0.44	-0.33	-0.67	-0.67	15	13
10	1	25			-3.25	2.5	-3	-13	13.33	7.2	5	2.55	8	6	10	16	14	14	17	12	26	35	30	-1.33	0	-2	-0.67	23	22
11	1	20	-5.12	-3.12	-3	2	1.25	-14.75	9.5	8	3.75	7.2	5	3	17	20	15	12	18	15	21	28	23	-0.83	2.83	2.33	-1	19	12
12	1	25	-4.5	-4.5	-3.75	2.5	-5	-15.5	16.66	6	4.75	3.95	12	6	13	13	2	22	32	18	18	22	18	-1	4.33	-3.67	-4.67	20	21
13	1	20	-4.5	-4.5	-2	1.5	-2	-8	10.52	6	1.75	4.2	5	4	10	12	11	7	20	14	20	26	8	-2	-1.33	0	2	13	18
14	1	25	-4.12	-3.75	-2.25	3	-6.5	-14	16.6	7	1.25	2.2	8	4	27	37	19	12	16	14	23	28	24	-4.67	1.67	3.67	-0.33	15	20
15	1	21			-2	2.5	-7.5	-10.5	11.11	8.5	6.75	4	10	6	8	13	9	5	9	8	10	14	6	2.33	3.67	-2	0	14	14
16	1	26			-2.25	1.75	-3	-10.5	8.33	9	3.75	4	6	4	8	15	9	16	18	16	13	14	11	-0.67	2.67	-1.33	-3.33	12	14
17	1	26	-4.12	-4.25	-2.75	2	-4.5	-16.5	12.5	6.5	1.5	1.8	9	7	8	12	7	13	23	17	20	25	23	0.33	4.33	-2.33	-2	17	20
18	1	26			-3.25	0.75	-1	-18	11.76	7.5	5.5	0.1	6	4	6	12	8	18	24	16	26	32	18	-1.33	3.33	-2	-3.33	11	12
19	1	20	-2.62	-2.87	-4	2	-6	-14.16	11.11	6.5	3	3.15	12	7	12	15	11	6	11	9	12	16	8	0	5.44	-4	0	13	13
20	1	27	-1.75	-1.62	-3.25	3	-7.5	-14.83	14.28	6	5	3.5	14	12	17	23	20	12	18	14	24	35	32	-0.67	1.89	-3.67	0	16	12
21	1	20	-4.37	-3.87	-3.5	2.25	-0.83	-4.5	10	8	5.5	5.9	6	2	17	23	19	7	10	8	25	31	24	-5.11	-5.33	1.67	3.67	17	15
22	1	25	-2.75	-2.5	-2.5	2.75	-6.16	-14.66	16.6	6	2.5	2.9	8	3	22	35	29	18	23	20	19	24	21	-3.23	3.44	2	-5.67	15	13
23	1	20	-3.25	-3.25	-3.25	2.25	-6.33	-12.83	11.76	5.5	2	3.8	8	7	15	23	18	15	23	18	27	34	28	-0.78	-0.45	-0.33	-1	15	13
24	2	20	-4.12	-4.25	-3.75	2.5	-4.5	-11	12.5	6.5	4.75	3.6	13	12	15	26	11	19	25	22	25	30	19	-2	-1	-3.67	-4.33	11	12
25	2	20	-3.37	-2.87	-3.25	2.75	-3.5	-10.66	14.2	7	2	3.6	13	7	15	28	22	18	28	23	19	30	22	-2.67	0.77	-3.67	-5.67	12	12
26	2	21	-3	-3	-2.5	2.25	-4	-11.5	12	4.5	2	3.9	14	9	15	26	11	12	21	18	23	26	15	-2.33	0	-4.33	-0.33	10	12
27	2	20	-2.62	-2.87	-3	2.75	-3	1	12.82	5.5	5.75	6.4	7	4	8	20	18	15	20	18	24	38	33	-0.67	-4.33	-2	-2	15	12
28	2	21	-0.75	-0.5	-2.25	1.75	3.5	-6	13.33	8	3.75	1.1	5	3	12	17	15	20	28	25	15	20	16	0.67	-1	0.67	-3.33	15	19
29	2	20	-2.5	-2.12	-2.75	2.75	-5.33	-8.83	12.8	6	5.75	5.15	8	7	9	28	17	16	23	18	27	39	36	0.55	-3.11	-2.33	-1.67	8	17
30	2	20			-3	2	-2.66	-9.66	9.8	7	2.5	3	8	6	11	15	9	15	18	16	20	28	24	-1.89	-0.23	-1.67	-3.33	15	14
31	2	20	-3.25	-3.25	-4	3	-5.33	-10	11.76	5	1.5	4.5	13	11	14	26	23	19	28	24	24	32	25	-1.11	-1.33	-4	-4.67	13	16
32	2	20	-3.12	-4	-2.5	2	-3.66	-8.66	10	5	1	3.7	8	5	15	24	21	8	22	18	25	30	21	-2.56	-2.56	-0.33	3	17	14
33	2	26	-4.5	-5	-2.75	2.75	-4	-7	16.6	5	2.75	6.05	9	4	24	37	23	11	27	20	12	23	16	-5.33	0.67	2	-3.33	11	15
34	1	26			-3.75	2.5	-2	-8	9.09	6	5	5.05	6	4	8	9	7	12	15	12	29	33	28	-1.33	-4.33	-1.33	1.67	21	19
35	1	25	-1.5	-1.25	-2.5	2.5	1	-3	12.5	6.2	2.5	3.95	7	5	10	24	16	12	14	12	17	24	21	-1.67	-3.67	-1.33	-2.33	20	16
36	1	23	-6.25	-5.25	-1.25	2	-1	-2	16.6	9	4.25	5.9	4	2	5	12	11	10	25	21	16	21	18	-1	-4	-1	-1.33	16	13
37	1	25	-3.75	-3.75	-2.75	2.5	0	-7	9.09	7.5	2.75	5.35	7	6	16	18	17	19	21	14	10	14	10	-5.33	1.33	0.67	-0.33	15	9
38	1	20			-4	2	-1	-2.33	14.9	6	3.5	6.2	7	5	15	26	17	12	21	16	20	25	21	-4.33	-5.11	0.33	-1.33	17	15
39	1	20			-2.5	2.25	0.66	-5.83	9.52	7	3.5	5.3	8	6	18	20	17	19	23	16	13	17	12	-2.23	-0.45	0.67	-2.33	12	10
40	1	24	-3.25	-3.12	-3	3	-0.5	-4.5	13.33	5	2.25	5.3	7	5	18	22	19	14	20	18	23	34	29	-5.67	-4.67	1.33	-1.67	15	10
41	1	20	-2.25	-2	-3.5	2.75	-1.66	-4.66	12.5	7	3.5	5.1	10	8	12	21	17	13	18	16	18	24	21	-2.89	-2.89	-2.67	-2.67	11	12
42	2	20	-4.37	-4.75	-1.75	2	-0.5	-3.33	12.5	6	1.5	5.4	6	3	9	16	14	19	24	20	17	23	18	-2.67	-3.45	-1	-5	15	13
43	2	20	-3	-2.87	-3	1.75	-0.66	-5.66	11.7	9	3.5	4.6	5	3	12	18	15	15	26	18	21	29	20	-3.56	-3.23	0.67	-3	22	15
44	2	20			-3	3	0	-8	10.5	7	1.5	2.9	11	9	10	10	3	17	30	17	15	19	15	-3.33	0.33	-3	-4.33	10	13
45	2	21			-2	2.5	1	-4	7.75	7	2.5	4.4	10	9	7	13	6	9	9	8	29	32	29	-2.67	-7	-1.33	3.67	13	11
46	1	20			-3.5	2	-4.5	-6.5	9	5	1.25	5.8	7	5	10	16	8	12	16	13	15	20	12	-0.33	-0.67	-1.33	-3	18	22
47	2	20			-2.5	3	-1.5	-8	8.5	6	1	3.15	19	5	18	27	25	7	17	12	20	33	26	-5	-1.33	-5.67	2	14	17
48	1	21			-3.25	3	0	-10.5	12.25	10	0.5	2.6	11	7	9	20	11	9	9	0	6	11	0	-3	5	-2.33	-1	26	24
49	2	20			-1.25	1.25	-3.5	-3	8	7	3.5	6.9	3	1	5	8	6	2	6	4	2	9	7	0.67	1.33	-0.33	-0.67	15	18
50	2	22			-1.5	2.5	-3.5	-8	10	8	5.25	4.35	5	2	9	14	10	10	24	8	16	38	32	-0.67	0	-0.33	-1.33	10	9
51	1	25			-1.5	2	-2	-12	9.25	5	5	2.3	9	5	8	10	7	15	21	16	14	16	14	-1.33	3.33	-2.33	-4.33	18	15
52	2	20	-4.87	-6.5	-2	2.25	-2	-11	9	7	2.75	2.75	9	5	9	19	17	17	18	14	24	30	18	-1.67	-0.67	-3	-3.33	20	17
53	1	24			-2.25	2.5	-3	-2.5	7.5	5	4.75	6	9	6	10	19	11	12	15	12	14	20	11	-1.33	-3	-2.67	-3.33	13	18
54	1	23			-2	1.75	-3.5	-9	10	8	1.25	4.4	9	6	6	13	8	15	19	16	15	23	18	0.33	1	-1	-5	15	13
55	2	20			-1	1.25	-3	-8	7.75	8	7.5	8.1	5	2	6	10	6	8	12	8	7	14	10	0	3	-1.33	-2	4	8
56	2	20			-2.5	2	-3	-6	10	6	2.5	4.7	7	5	16	26	12	12	16	15	16	22	14	-3.33	-1.33	0.67	-2.67	10	10
57	2	20			-2	2.5	-3.5	-1	13	5	7.5	4.4	8	2	8	16	8	17	20	14	17	35	22	-0.33	-5	-2.67	-5.67	7	8
58	1	20			-3.5	3	-5.5	-15	9.5	6	4.75	2.2	13	10	21	30	25	13	21	18	32	46	42	-3.33	-0.67	-1.67	2	19	20
59	1	20			-2.5	1.75	3.5	-5	7.5	8	2.5	3	5	2	6	10	5	11	20	17	17	24	22	0.67	-2.33	-1.33	-1.67	33	28
60	1	24			-3.25	2.25	-1	-7.5	8.5	5	1	3.2	5	4	14	21	10	12	16	9	27	32	20	-4	-4	1.33	1	17	14
61	1	24			-1.5	2	0.5	-3.5	7.75	5.5	7.25	4.95	7	5	8	11	8	16	24	22	13	22	17	-2	-2	-2	-3.33	24	14
62	2	20			-3	2.5	-1.5	-7	9.5	8	1.5	4.4	7	4	6	18	9	13	17	12	15	22	18	-1	-0.33	-1.67	-3.67	13	8
63	2	20			-1.75	3	-2	-8.5	8.75	7	2.25	3.5	8	6	14	25	20	18	24	22	26	36	28	-3.33	-3	-0.67	-3.33	20	9
64	2	23			-2.5	2.5	-2	-5.5	8.5	7	3.25	4.8	6	4	8	11	6	10	16	9	11	14	7	-1.33	0	-1.33	-3	17	13
65	1	24	-2	-2.25	-1.75	2.5	-3	-10	9	6	1.25	3.8	2	1	4	6	4	9	16	8	14	14	13	0.67	2	0	-1.33	17	13
66	2	23	-3.5	-1.25	-1.75	2.75	-1	-5.5	9	10	4	4.6	2	1	9	18	10	11	16	9	19	26	16	-2.33	-2.67	1.67	-1	12	9
67	2	22	-2	-1.62	-2	2.5	1.5	-5.5	11	5	3.25	3.4	2	1	6	9	4	12	21	4	26	29	13	0.33	-5	0.67	0.67	11	21
68	1	23			-1.5	2	-2	3	11	9	3.25	8	5	1	4	8	6	5	6	3	13	16	12	0	0.33	-1	1	8	8
69	1	20			-2	2	1	-3	8.75	5	2	5	2	1	14	21	18	7	14	11	13	24	9	0	-2.33	3.33	-0.33	18	19
70	2	20			-1.5	1.25	-3.5	-2	8.5	5	1.5	6.5	7	1	9	19	3	15	26	9	18	28	20	-0.67	-4.67	-1.67	-4	19	18
71	2	24	-1	-1	-2	1.75	-1	-9	12.5	12	2.25	2.9	14	10	5	38	19	5	13	12	28	32	29	-1	-3.33	1.33	6	6	7
72	1	21			-2.75	2.5	-4	-9	10	7	3.5	4.4	5	1	8	15	10	8	8	3	19	25	18	0	-0.33	-0.67	1	15	12
73	1	24	-1.75	-2.12	-3	2.5	-2	-9	10.5	6	4	3.6	9	7	8	14	11	10	18	13	15	24	20	-1.33	1	-2.33	-1.67	11	14
74	1	21			-1.75	2.25	-5	-13	9	7	4	3.4	4	2	13	19	10	11	11	5	17	25	13	-1	3	1.67	-1.67	12	10
75	1	27			-3	2.5	-3	-7	10.25	6.5	4.5	4.8	7	4	9	17	16	14	14	9	15	25	20	-1	-0.33	-1.67	-4.33	17	15
76	1	27			-2.75	3	-4	-10	11	8.5	3	4.2	6	4	10	15	9	8	10	8	14	19	17	-0.67	2	-0.67	-0.67	15	13
77	1	23	-7.75	-7.5	-2.5	3	-4	-10	10	7	4.5	4.2	7	3	3	4	1	7	7	5	7	11	9	1.67	4.33	0.33	-2.33	15	10
78	1	24	-1.75	-1.75	-1.5	1.75	-3	-12	11	9	3.25	2.3	6	3	7	14	7	6	16	8	8	20	14	-0.33	5.33	-1.67	-1.33	17	10
79	2	22			-2	1.75	-2	-10	8.75	8	2.5	3.2	8	5	9	13	9	13	17	14	16	19	17	-1.67	1.33	-2.33	-3.33	17	15
80	1	24			-3.25	2.25	-1	-7	8.5	8	1	3.2	6	3	12	24	10	10	15	10	20	30	22	-3.33	-2	0	0	15	6
81	2	27			-2.25	1.75	-5	-12	8.75	9	3	3.3	15	10	12	18	15	12	18	15	18	24	22	-0.67	2	-3	-2	15	8
82	2	27			-2.75	2.5	-3	-7	9	7	3	4.7	8	4	9	14	11	6	13	9	18	26	21	-1	-1.33	-2.33	2	14	13
83	2	20	-2.37	-1	-1.75	3	0	0	10	10	6	6.5	10	5	9	12	6	13	20	13	14	16	8	-3	-4.67	-2.67	-4	13	12
84	2	20	-2	-2.25	-5.75	2.75	2	0	14.2857	5	2	5.7	11	5	8	18	14	11	29	9	21	27	5	-2.33	-7	-1.67	-0.33	15	15
85	1	23	-1.37	-2.37	-3.5	1.75	3	9	10	10	7	8.9	8	5	9	15	2	16	21	17	8	10	5	-0.67	0.67	-2.33	0	10	13
86	1	20	-5.25	-1.87	-2.25	2.25	1	-4	8.33	11	2	4.7	12	6	13	23	5	18	22	12	22	26	2	-3.33	-4.67	-3.67	-4.67	13	15
87	1	20	-5.37	-5.62	-2.5	2	-3	-5	8.69	7	4	5.8	14	8	9	14	11	14	28	19	18	21	2	-1	-2.67	-1.33	-3.33	6	14
88	1	21	-6.25	-6.87	-1.75	1.5	0	0	12.76	7	1	6.7	9	7	5	5	3	14	30	16	13	16	3	-1.67	-4.33	-0.33	-4	9	13
89	2	23	-0.75	-0.75	-2.5	2.25	-2	-4	11.53	8	2	5.9	10	6	16	18	5	20	29	16	19	23	14	-4	-3.67	-1.33	-6	4	13
90	2	21	-4.12	-4.87	-2.5	2.75	-3	-18	12	10	1.5	0.6	14	5	3	6	1	22	31	20	7	10	3	1	9.67	2.67	2.67	14	10
91	2	22	-0.75	-1	-2.5	2	0	-11	11	11	1	1.8	17	11	9	13	6	8	24	12	10	18	6	-3	4	-0.33	-2	0	3
92	1	26	-7.12	-6.25	-4.5	2.75	0	-5	10	6	2	4.4	8	6	5	5	2	12	20	15	21	28	17	-1.67	-3.67	-0.67	-1	15	14
93	2	22	1.25	2	-1.5	1.5	-3	-7	9	14	2	4.5	8	4	8	8	4	18	20	16	8	12	2	-0.67	2	-2.67	0.67	2	5
94	2	22	-1.37	-0.75	-1.75	1.75	-4	0	11	6	4	8.2	18	8	6	14	8	16	22	16	14	20	16	0.67	-4.67	2	-4	12	14
95	1	25			-4.25	2.5	0	-8	13	5	4	3.5	9	6	10	10	6	16	20	18	8	11	6	-3.33	2.67	-2.67	0	17	16
96	2	22	-9	-11.75	-2.75	1	-7	-9	11	6	4	5.5	14	6	8	8	2	26	30	22	5	6	2	2	4.33	-0.67	5.33	0	5
97	2	20	-0.75	-0.62	-2.75	2.5	-5	-6	13	5	3	5.9	7	4	7	7	4	31	33	18	18	24	17	1	-2	-2.33	-1.67	16	15
98	1	24	0.75	1	-3	1.75	-1	-1	10	7	2	6.9	10	6	8	12	6	15	18	16	12	16	4	-2	-3.33	-2	-3	14	17
99	1	24	-1.25	-1.12	-2.5	2.75	-4	-5	13.5	6	6.3	6.3	12	4	8	10	8	15	20	8	11	13	7	0	-0.33	-1.33	-2.33	18	15
100	2	22	-4.37	-4.37	-2.75	2	-3	-9	10	10	2	4	18	8	14	18	10	18	28	14	25	27	12	-2.67	-2.33	-3.33	-3.67	1	18
101	2	22	-8.25	-6.87	-2.25	2.25	-2	-9	10	15	2	3.4	8	7	12	20	18	9	20	12	25	29	21	-2.67	-2.33	-1.33	2.33	7	12
102	1	24	-5.5	-4.75	-2.25	1.25	1	-4	12	13	1.5	4.7	6	2	2	7	5	6	17	14	6	12	6	-1.33	0.67	0.67	-2	8	10
103	1	28	-8.62	-8.25	-2	1.75	-3	-7	13	7	4	5.1	12	4	9	9	5	17	20	8	10	14	2	-1	1.33	-2	-1	15	14
104	1	24			-3	2.5	1	3	14.3	5	3	7.2	8	4	11	20	8	18	26	18	16	22	14	-2	-4	-1.67	-4.67	18	16
105	2	22	-5.87	-6.25	-1.75	1.25	-3	-13	11	9	2	2.2	10	8	7	12	5	14	20	8	10	14	6	-0.33	5.33	-1.33	-2	15	6
106	1	25	-7	-7	-2.5	2.25	0	-8	12	6	3	3.6	12	10	8	14	7	12	21	17	12	16	8	-2.67	1.33	-1.33	-4	14	15
107	2	22	-3.62	-3.62	-2.25	3.25	-7	-14	15	15	2	3.2	16	6	10	10	6	24	30	20	7	12	4	1.33	7	-1.33	3.33	15	3
108	2	23	-2.75	-4.12	-4.25	1.75	-6	-14	13	13	2	3.4	12	8	7	10	7	21	30	23	10	13	10	1.67	6	-0.67	0.33	8	10
109	1	24	-2.62	-2.5	-1.75	3.25	-1	2	16	5	3	7.6	10	1	8	8	5	5	7	1	19	24	11	-2	-0.33	-2	3	10	10
110	2	21	-2.25	-3.12	-5.25	2.75	3	3	17	5	4	6.2	12	4	7	12	10	10	16	12	16	20	16	-2	-1.33	-0.67	-1.33	16	14
111	2	23	-4.5	-4.62	-2.75	2	-4	-2	16	5	2	7	10	6	8	14	12	28	34	6	18	24	12	0	-4.67	-2	-2.67	15	14
112	1	25	-0.75	-0.5	-1.25	2.25	-4	-8	12	6	2	4.8	8	6	8	10	8	18	20	14	12	13	2	0	1.33	-2.67	-2	15	12
113	1	25	-5.12	-5.75	-1.75	0.5	-7	-11	12.5	8	3	4.7	13	16	6	12	10	16	20	18	5	5	4	2.67	5.67	0.33	2	10	12
114	1	23	-4.75	-4.25	-4	3	-3	-11	12.5	6	2	3	11	9	10	12	10	19	24	19	23	27	18	-1.33	-0.33	-3	-5	13	14
115	1	23	-5.25	-5.25	-2.25	2.75	0	-2	11.5	5.5	4	5.2	11	3	7	12	8	8	12	10	6	8	6	-2.33	-0.67	-1	-1.33	12	13
116	1	24	-2.75	-2.37	-3.75	1.75	-2	-6	11	9	2	4.4	7	4	13	21	16	12	20	16	19	21	11	-3	-2.33	-0.33	-1.67	15	16
117	1	23	-1.87	0.25	-2.25	1.25	-7	-8	11	9	3	6.3	12	9	9	14	8	12	19	17	9	9	6	1.67	2.33	-2	-2	10	8
118	1	25	-5.87	-5.25	-1.5	1.25	0	8	7	5	9	9.5	5	3	13	25	15	7	11	9	9	23	18	-4.33	3	1	-1.67	14	12
119	1	24	1.37	1.5	-4	1.5	-2	-13	11	9	1	2.2	11	6	12	20	9	18	20	17	13	16	11	-2.67	4.33	-3.33	-2.67	13	10
120	2	21	-4.37	-4	-2.25	3.25	-7	-5	12	9	5	6.8	16	10	10	40	14	14	20	18	16	45	30	1.33	-2	-1.33	-4	14	23
121	2	20	-6	-6.75	-2	0.25	-4	-7.5	14	7.5	4	4.6	11	8	4	5	3	18	27	26	3	3	1	1.33	4	1	4	9	12
122	2	22	-5.37	-5.25	-4.25	1.75	-2	-4	10	6	3	5.3	14	8	8	12	6	20	28	0	14	18	4	-1.33	-2	-0.67	-2.67	14	18
123	1	22	-5.87	-5.25	-0.75	2.75	-2	-5	7	7.5	3	4.9	6	4	6	6	4	10	18	12	8	16	6	-0.67	0.67	-2	-2	6	16
124	1	20	-5.37	-5.5	-1.25	0.75	-7	-9	6.75	8	4	5.7	12	8	7	12	6	20	32	20	12	12	2	2.33	2	-0.67	-1.33	12	14
125	2	22	-0.12	0.37	-3.5	2.5	-4	-7	11	9.5	3.5	5.3	10	4	6	6	2	14	22	16	15	18	6	0.67	-0.33	-0.67	-4.33	13	13
126	2	22	0.75	0.25	-2.25	2	-2	-5	11	9	3	4.8	4	2	8	12	0	8	16	10	16	26	15	-1.33	-2	0	0	2	15
127	2	20	-1.75	-0.75	-1	0.75	-1	-5	12.5	7	3	4.5	6	1	9	9	1	18	18	7	14	18	3	-2.33	-1.33	-1	-3.33	11	11
128	1	20	-3.87	-3	-4	3	-4	-5	14	5.5	4	6	10	6	8	10	8	12	24	10	12	14	7	0	-0.67	-2	-4	2	17
129	2	22	-3.37	-3.12	-3	0.5	-2	-3	10	8	3	5.6	8	6	15	23	12	18	22	0	18	24	14	-3.67	-4	-0.33	-6	13	13
130	2	20	-2.75	-3.37	-4.25	3	-4	-6	13	8	5	6	17	14	6	11	4	12	20	6	14	24	10	0.67	-0.67	1.67	-3.33	12	12
131	2	20	-0.25	-0.25	-3	1.75	-3	-9	10	10	4	4	14	6	12	22	8	12	20	16	8	12	0	-2	3.33	-3.33	-1.33	5	7
132	2	20	-1.62	-1	-2.5	2.75	-4.5	-16.5	14	6	1	1.5	17	10	21	32	3	25	30	25	18	29	11	-4	5	-4.33	-3.67	2	2
133	2	22		0.25	-3.5	2.75	2	-7	14	8	2	2.6	6	4	14	26	18	12	20	6	14	14	8	-0.67	0	0.67	-3.33	3	14
134	1	21	-4.12	-3.62	-6.5	2.5	-2	-8	14	7	2	4.1	6	2	6	22	4	13	24	12	18	22	12	-0.67	-0.67	-2	-2.67	8	7
135	2	20	-7.37	-7.5	-6	0.75	-6	-7	13	6	5	6.2	14	8	14	38	12	18	30	24	12	32	14	-0.67	0.67	-4.67	-2	9	15
136	1	21	-2.25	-2.37	-2.75	0.5	-4.5	-8.5	16	8	2	5	12	9	10	17	10	15	16	15	20	29	25	-0.33	-1	-2.67	-3.33	14	12
137	1	20	-5.87	-6.5	-1.25	1.25	-14	-8	11	7	4.5	9.6	8	4	7	14	6	15	24	18	23	34	16	7	-2.33	-2	-2.33	14	16
138	2	20	-4.87	-5	-2.75	2.75	-2	-5	12	7	3	5.6	14	4	8	24	14	10	10	2	15	22	14	-1.33	-1.67	-0.67	-1.67	13	12
139	2	20	-8.12	-8	-6.5	2.5	-2	-7	15	6	4	4	16	8	11	28	4	18	28	24	16	30	12	-2.33	-0.67	-2	-4.67	16	15
140	1	25	-1.25	-1.25	-6.25	2	-8	-14	11.5	9	3	4.1	10	6	6	16	0	18	32	18	14	18	12	3.33	4.67	-0.67	-3.33	7	11
141	1	24	1.12	1	-5.5	1.5	-4	-11	9.5	5.5	2	3.7	12	4	8	12	8	12	24	16	15	20	6	0	2.33	-1.33	-3	9	15
142	1	20	-4.62		-1	1.75	3	-3	18	5	2	4	3	1	9	13	10	2	2	0	9	9	6	1	-1	1	1.67	8	14
143	1	20	-4.87	-6	-4	1.5	7	7	14	7	1	6.6	4	2	8	12	10	4	6	4	17	36	12	3.33	3.33	0	3	13	15
144	2	24	-7.37	-7.37	-3	1.75	-4	-12	7.5	7	3	3.2	10	6	8	14	8	12	18	12	14	18	2	0	3.33	-2	-3.33	0	11
145	2	20	-6	-5.62	-5	3.25	-2	-5	14	6	5	5.1	16	12	14	24	6	16	22	8	21	30	18	-3.33	-3.67	-4	-3.67	14	14
146	1	20	-5	-4.62	-1.5	1.5	-3	-9	11	8	3	3.8	6	4	12	12	3	12	20	10	18	18	4	-2	0	0	-2	8	12
147	1	20	-6.25	-6	-0.75	1	-2	-3	7.5	7	4	6.5	12	8	4	4	0	16	32	22	15	18	6	0	-3	1.33	-4.67	3	18
148	1	25	-1	-0.62	-3.5	2	-3	-6	11	6	3	5.4	14	6	8	12	6	10	12	8	14	16	6	-0.67	-0.67	-0.67	-2	15	14
149	1	26	-0.5	-0.25	-6.5	1.5	-2	-10	10.5	8	2	3.3	8	6	6	8	2	13	18	14	9	15	3	-0.67	3.67	-1.33	-1.67	8	12
150	1	20	-0.25	0.25	-2.75	2.5	2	7	11.5	6	5	8.4	10	2	10	10	6	16	15	6	8	8	1	-2	-0.67	-3.33	0	12	13
151	1	25	-0.12	0.5	-2.5	2.75	-3	-1	10	6	2	7.2	7	5	9	17	14	14	20	16	18	22	20	-1	-5.33	-1.67	-3.33	12	13
152	1	18	-3	-3	-4.75	2	-2	-7	11	7	5	4.4	8	6	6	8	4	12	20	14	15	19	10	-0.67	-0.33	-1.33	-3	11	15
153	1	18	-1.12	-1.37	-2	2.75	3	4	9.5	10.5	1	6.8	5	2	10	10	9	11	11	7	16	23	13	0.33	-1	0	-2	12	12
154	2	21	-2.12	-2	-2.75	2	0	-5	12	6.5	5	4.4	4	1	4	25	12	4	12	10	6	6	2	-1.33	1.33	-1.33	-0.67	6	16
155	2	24	-1.75	-2	-2.25	1.5	0	3	12	7	4	7.5	6	2	12	12	7	15	18	13	10	15	9	-4	-3	0	-1.67	5	13
156	1	20	-1.75	-1.5	-2.5	2.5	0	-3	12.5	6	3	5.2	7	4	8	18	12	13	20	16	17	23	21	-2.67	-3.67	-2	-3	14	13
157	1	26	-5	-4.75	-1.5	2.5	3	9	11	8	6	8.8	3	2	8	14	12	6	18	14	9	9	6	1	4	0.67	-1	11	12
158	1	20	-5.25	-4.25	-4.25	1	-5	-9	11	8	1	4.5	8	6	4	6	2	12	26	20	14	14	8	2	1.33	0	-3.33	8	10
159	1	25	-0.5		-3.25	1.5	-6	-13	13	7.5	1	3	16	12	6	8	4	30	32	28	12	12	6	2	4.67	1.33	2	12	13
160	1	25	-0.25	-0.12	-2.75	2	2	-2	15	6	3	5.1	4	2	10	10	10	12	20	13	12	16	6	0	-2.67	0.67	-4	8	16
161	1	20	-1.87	-1.87	-4.75	2.5	-1	-3	16	5	3	5.3	9	3	13	16	14	28	32	25	15	22	9	-3.67	-3	-1.67	-0.67	14	14
162	1	18		-1	-2.5	2.5	-3	-8	15	7	2	4.5	18	8	18	25	8	16	21	19	16	18	8	-4	0	-6	-5.33	14	16
163	1	20	-0.75	-0.62	-4.25	2.5	-4	10	14	9.5	6	11.9	8	4	10	18	6	22	24	16	12	14	10	-0.67	-0.67	-2	-0.67	10	14
164	1	22	-3.62	-3.75	-3	3.25	-2	0	11	8	5	7	10	6	18	20	4	14	21	16	14	26	19	-4.67	-4.67	-0.67	-4.67	5	18
165	1	26	-0.37		-4.5	2.5	0	-3	10	10.5	4	5.1	24	9	9	10	9	19	20	18	20	22	21	-3	-4.67	2	-6	4	13
166	1	20	-1.5	-1.25	-3	1.5	-1	3	15	12	3	8.1	8	7	10	10	8	17	18	16	9	16	10	-2.67	-3.67	-2	-0.33	13	12
167	2	22	-1.12	-1.37	-3.5	1.75	-3	-5	14	7	2	5.4	10	6	4	6	2	2	4	0	6	6	2	0.67	1.33	0.67	0.67	3	10
168	1	20	-3.75	-2.12	-1.5	1.5	-2	-9	9	8	3	3.6	4	2	4	8	4	12	24	10	8	8	4	0	3.33	-1.33	-1.33	6	8
169	2	22	-2.75	-3	-3	2.25	0	1	18	6	4	6.8	12	8	16	20	12	13	22	18	14	14	10	-5.33	-3.67	-2.67	-4	13	13
170	1	23	-1.37	-0.87	-0.75	2.25	0	-10	12	8	2	2.2	8	6	10	18	6	12	24	10	15	18	5	-3.33	1.67	-2	-3	7	11
171	1	22	-4	-3	-1.75	2.5	0	2	16	7	6	7.8	6	3	6	16	15	17	22	19	12	17	12	-2	-4.33	-2	-2.33	14	18
172	1	20	-2.75	-2.25	-1.75	2.75	-3	-5	13	6	1	5.7	8	4	10	18	8	13	18	14	13	16	6	-1.33	-1	-2	-4.33	15	17
173	1	24	-0.12	-0.25	-3	1.5	-2	-7	12	8	1	4.6	6	2	8	14	6	15	24	18	12	12	6	-1.33	0.67	-1.33	-3	8	10
174	1	22	-7.5	-8	-1.25	1.5	1	-3	14	7	2	4.7	6	4	14	14	10	16	25	20	18	25	20	-1.33	-4	0.67	-4.67	16	15
175	1	24	-2.37	-2.12	-1.5	1.75	0	0	9.5	8	1	6.7	4	1	4	4	1	7	4	2	5	5	4	-1.33	-1.67	-1.33	-1	7	18
176	2	22	-3.12	-1.87	-2	2	-7	-10	6	7	3	4.7	6	3	7	7	4	4	8	2	5	13	5	2.33	5	-1.67	-1	11	10
177	1	24	0.5	1.25	-2.5	1.75	-2	-8	10	7.5	2	4.3	8	5	7	9	4	15	22	14	10	12	5	-1	2	-2	-1.67	16	12
178	1	23		0.25	-1.25	2.75	7	5	9	6.5	4	5.8	4	2	10	10	6	4	4	0	10	13	10	3.33	2	0.67	0.67	6	5
179	2	22	-2.37	-2.25	-3.5	2.25	-12	-20	7	7	2	3.3	24	14	11	18	4	8	25	18	14	18	0	4.33	8.67	0.67	-0.67	8	12
180	2	23	-2.12	-1.5	-2.25	2	-3	-10	11	7.5	1	3.3	8	4	12	12	5	14	24	12	10	10	4	-2	3.33	-1.33	-2	5	14
181	1	24	-1.12	-1.5	-1.75	1.75	0	9	10	7	1	10.2	12	2	7	10	2	8	17	6	22	30	18	-2.33	3.33	-0.67	2	1	6
182	2	22	-1.62	-0.62	-2.25	1.75	-7	-14	11	7	1	3.4	14	6	10	10	2	15	22	10	15	18	4	1.33	4.33	-2	-5	5	11
183	2	22	-0.5	-0.5	-5.5	2.5	-2	-6	9	6	4	5.2	7	4	9	12	6	14	24	16	16	19	10	-1.67	-1.33	-1.67	-4	14	14
184	2	22	0.62		-5	2	-3	-10	10	8	2	3.3	13	6	10	13	6	13	19	12	8	13	1	-1.33	4	-2.33	-1	3	12
